# Supplementary material for: The Origin of the Non-Constancy of the Bulk Resistance of Ion-Selective Electrode Membranes within the Nernstian Response Range
Source: Membranes (Basel). 2021 May 7;11(5):344. doi: 10.3390/membranes11050344 (PMC8150337; doi:10.3390/membranes11050344)
Supplement: Supplementary file 1 [file membranes-11-00344-s001.zip]

Archive with 1 entries (1 files):
- membranes-1203474-supplementary.pdf
